# Supplementary material for: Enhanced B Cell Receptor Signaling Partially Compensates for Impaired Toll-like Receptor 4 Responses in LPS-Stimulated IκBNS-Deficient B Cells
Source: Cells. 2023 Apr 24;12(9):1229. doi: 10.3390/cells12091229 (PMC10177494; doi:10.3390/cells12091229)
Supplement: Supplementary file 1 [file cells-12-01229-s001.zip]

Archive with 1 entries (1 files):
- cells-2284432-supplementary.pdf
